# Supplementary material for: A New Thermophilic Ene-Reductase from the Filamentous Anoxygenic Phototrophic Bacterium Chloroflexus aggregans
Source: Microorganisms. 2021 Apr 28;9(5):953. doi: 10.3390/microorganisms9050953 (PMC8146883; doi:10.3390/microorganisms9050953)
Supplement: Supplementary file 1 [file microorganisms-09-00953-s001.zip]

Archive with 1 entries (1 files):
- microorganisms-1194911-supplementary.pdf
